# Supplementary material for: Efficacy of a Novel Exoskeletal Robot for Locomotor Rehabilitation in Stroke Patients: A Multi-center, Non-inferiority, Randomized Controlled Trial
Source: Front Aging Neurosci. 2021 Aug 23;13:706569. doi: 10.3389/fnagi.2021.706569 (PMC8419710; doi:10.3389/fnagi.2021.706569)
Supplement: Supplementary file 1 [file Table_1.XLSX]

## Sheet: Sheet1
Table S1. The enrollment status of patients in each center
center	finished	lost to follow-up	enrolled	robot	control
The First Affiliated Hospital of Nanjing Medical University	7	0	7	4	3
Zhujiang Hospital, Southern Medical University	19	3	22	11	11
Guangdong Work Injury Rehabilitation Hospital	35	5	40	20	20
The Second People’s Hospital of Shenzhen	33	6	39	19	20
Shanghai YangZhi Rehabilitation Hospital	20	2	22	11	11
Total	114	16	130	65	65
